# Supplementary material for: A preliminary study of the mechanism of nitrate-stimulated remarkable increase of rifamycin production in Amycolatopsis mediterranei U32 by RNA-seq
Source: Microb Cell Fact. 2015 Jun 4;14:75. doi: 10.1186/s12934-015-0264-y (PMC4453227; doi:10.1186/s12934-015-0264-y)
Supplement: Additional file 1: Table S1. — Transcriptional profiles of genes involved in carbon metabolism, nitrogen metabolism and rifamycin SV biosynthesis in A. mediterranei U32. [file 12934_2015_264_MOESM1_ESM.xlsx]

## Sheet: C,N and rif class
class	AMED	gene_name	description	24B_reads	24K_reads	48B_reads	48K_reads	24B_RPKM	24K_RPKM	48B_RPKM	48K_RPKM	24K/24B	48K/48B
carbon metabolism	AMED_0003	gnd	6-phosphogluconate dehydrogenase	11547	9631	9679	9891	757.81	654.533	618.466	459.432	0.863717	0.742856
	AMED_0086	bglB	beta-glucosidase	100	96	135	220	4.44	4.41391	5.83595	6.91346	0.994124	1.18463
	AMED_0211	fabG	3-oxoacyl-ACP reductase	1853	2198	1661	2554	149.248	183.328	130.256	145.594	1.22835	1.11775
	AMED_0266	fabH	3-oxoacyl-ACP synthase	9204	9499	6544	10774	543.639	581.006	376.332	450.402	1.06874	1.19682
	AMED_0394	gnd	6-phosphogluconate dehydrogenase	9480	6422	8039	7689	384.959	270.051	317.836	220.987	0.701506	0.695285
	AMED_0456	gpm	phosphoglycerate mutase	2934	2162	1793	3720	228.753	174.555	136.108	205.277	0.763071	1.5082
	AMED_0476	fadD	long-chain acyl-CoA synthetase	1697	1409	981	1729	65.6295	56.4284	36.9386	47.3262	0.859802	1.28121
	AMED_0540	korB	2-oxoglutarate ferredoxin oxidoreductase subunit beta	19904	18471	15467	20764	1092.85	1050.22	826.837	806.9	0.960991	0.975888
	AMED_0541	korA	2-oxoglutarate ferredoxin oxidoreductase subunit alpha	29061	23978	21573	29948	882.314	753.867	637.702	643.532	0.854421	1.00914
	AMED_0542	paaG	enoyl-CoA hydratase	732	1038	414	737	55.9524	82.1626	30.8108	39.8717	1.46844	1.29408
	AMED_0739	xylB	D-xylulose kinase	475	651	469	789	19.2085	27.2616	18.4658	22.5822	1.41924	1.22292
	AMED_0745	AMED_0745	acetyl/propionyl-CoA carboxylase, carboxyltransferase subunit	665	770	312	893	29.2594	35.0836	13.3657	27.809	1.19905	2.08062
	AMED_0746	AMED_0746	fatty-acyl-CoA synthase	942	813	453	1437	38.6549	34.5473	18.0987	41.735	0.893735	2.30597
	AMED_0802	sucC	succinyl-CoA synthetase subunit beta	39327	22412	22420	41607	1965.5	1159.93	1090.97	1471.77	0.590146	1.34904
	AMED_0803	sucD	succinyl-CoA synthetase subunit alpha	30845	18110	17576	31256	2024.3	1230.78	1123.07	1451.82	0.607999	1.29273
	AMED_0821	araJ	MFS transporter arabinose efflux permease	1742	2714	8271	1309	85.9604	138.685	397.377	45.7172	1.61336	0.115047
	AMED_0823	araJ	MFS transporter arabinose efflux permease	574	461	2874	918	28.4687	23.6769	138.783	32.2246	0.831684	0.232194
	AMED_0833	icd	isocitrate dehydrogenase	84705	50303	19796	81159	4046.66	2488.57	920.788	2744.19	0.61497	2.98026
	AMED_0849	sdhB	succinate dehydrogenase iron-sulfur protein	12741	12696	16722	12931	966.313	997.128	1234.8	694.123	1.03189	0.562133
	AMED_0850	sdhA	succinate dehydrogenase flavoprotein subunit	18412	17205	21004	17919	613.469	593.63	681.378	422.567	0.967661	0.620164
	AMED_0851	sdhD	succinate dehydrogenase hydrophobic membrane anchor protein	4279	3900	4623	4922	604.381	570.43	635.751	492.039	0.943825	0.77395
	AMED_0852	sdhC	succinate dehydrogenase cytochrome b-556 subunit	4957	4500	5451	5213	652.837	613.716	698.967	485.918	0.940076	0.695195
	AMED_0913	mcm	methylmalonyl-CoA mutase	3389	1690	2292	2839	108.468	56.0127	71.4232	64.311	0.516398	0.900422
	AMED_0914	mcm	methylmalonyl-CoA mutase	6575	3542	5720	5822	177.258	98.8843	150.141	111.089	0.557856	0.739897
	AMED_0920	pdhD	dihydrolipoamide dehydrogenase	1742	1874	871	3032	72.7074	80.9971	35.3951	89.5673	1.11401	2.5305
	AMED_0934	AMED_0934	acetyl/propionyl-CoA carboxylase, biotin carboxylase subunit fused with biotin carboxyl carrier subunit	7944	3085	5127	8551	258.069	103.782	162.164	196.609	0.402147	1.21241
	AMED_0945	AMED_0945	acetyl/propionyl-CoA carboxylase, subunit epsilon	756	397	344	699	196.475	106.843	87.0441	128.574	0.543799	1.47711
	AMED_0946	AMED_0946	acetyl/propionyl-CoA carboxylase, carboxyltransferase subunit	4569	1658	1996	5014	163.108	61.2927	69.3761	126.686	0.375779	1.82608
	AMED_0996	fadD	long-chain acyl-CoA synthetase	226	178	384	628	7.88033	6.42725	13.0365	15.4983	0.815607	1.18884
	AMED_1330	fabG	3-oxoacyl-ACP reductase	80	67	42	234	6.41699	5.56526	3.28009	13.2845	0.86727	4.05006
	AMED_1368	manX	PTS system mannose-specific transporter subunit IIB	121	85	341	2397	14.8332	10.7904	40.7005	207.974	0.72745	5.10986
	AMED_1369	manZ	PTS system mannose/fructose-specific transporter subunit IICD	258	149	619	2313	9.24418	5.52846	21.594	58.6562	0.598048	2.71631
	AMED_1370	manX	PTS system mannose/sorbose-specific transporter subunit IIA	83	49	218	920	12.4446	7.60798	31.824	97.6296	0.611346	3.0678
	AMED_1515	araG	L-arabinose ABC transporter ATPase	19	26	148	108	0.721911	1.02299	5.47503	2.90431	1.41706	0.530465
	AMED_1516	araF	L-arabinose ABC transporter periplasmic protein	35	24	190	179	2.0991	1.49054	11.0946	7.59813	0.710089	0.684849
	AMED_1547	acd	acyl-CoA dehydrogenase	238	220	138	253	8.1529	7.80418	4.60266	6.13402	0.957227	1.33271
	AMED_1577	mce	methylmalonyl-CoA epimerase	1401	657	691	1352	179.656	87.2446	86.2733	122.707	0.48562	1.42231
	AMED_1594	manA	mannose-6-phosphate isomerase	913	815	977	538	51.4331	47.5443	53.5871	21.4508	0.924392	0.400297
	AMED_1614	paaG	enoyl-CoA hydratase	2402	2007	1205	3486	180.072	155.808	87.954	184.966	0.865254	2.10298
	AMED_1638	aceA	isocitrate lyase	93	215	51	94	4.24524	10.1631	2.26665	3.03695	2.394	1.33984
	AMED_1639	aceB	malate synthase	39	153	24	63	1.41823	5.76161	0.849745	1.62149	4.06253	1.9082
	AMED_1761	pyc	pyruvate carboxylase	5467	2856	2010	9774	94.6364	51.1961	33.8766	119.749	0.540977	3.53485
	AMED_1881	iolD	3D-(3,5/4)-trihydroxycyclohexane-1,2-dione hydrolase	104	119	2077	281	3.26429	3.86787	63.4727	6.24241	1.1849	0.0983479
	AMED_1882	iolB	5-deoxy-glucuronate isomerase	54	61	1087	187	3.54393	4.14563	69.4569	8.68605	1.16978	0.125057
	AMED_1884	iolC	5-dehydro-2-deoxygluconokinase	69	96	1989	262	4.33845	6.25067	121.763	11.6594	1.44076	0.095755
	AMED_1888	iolE	inosose dehydratase	76	52	2878	248	5.05584	3.58222	186.408	11.6767	0.708531	0.0626406
	AMED_1890	iolG	myo-inositol 2-dehydrogenase	1916	1408	2791	500	113.513	86.3821	160.993	20.9658	0.760986	0.130228
	AMED_1911	aceB	malate synthase	4185	17145	1574	5512	155.081	657.913	56.7886	144.564	4.2424	2.54566
	AMED_2095	pdhD	dihydrolipoamide dehydrogenase	1456	1772	871	2481	62.3731	78.6085	36.3286	75.2233	1.26029	2.07064
	AMED_2099	fabF	3-oxoacyl-ACP synthase	16427	18706	5919	27709	771.539	909.808	270.671	921.107	1.17921	3.40304
	AMED_2101	fabH	3-oxoacyl-ACP synthase	3536	3728	1013	5300	210.129	229.414	58.6108	222.915	1.09177	3.80331
	AMED_2102	fabD	[acyl-carrier-protein] S-malonyltransferase	2444	2135	596	3220	163.142	147.582	38.7352	152.128	0.90462	3.9274
	AMED_2169	pdhD	dihydrolipoamide dehydrogenase	17555	12080	16726	16850	747.107	532.376	693.057	507.542	0.712583	0.732323
	AMED_2348	eda	2-dehydro-3-deoxyphosphogluconate aldolase	665	652	7617	1171	64.1679	65.1498	715.607	79.9729	1.0153	0.111755
	AMED_2349	edd	phosphogluconate dehydratase	519	979	24988	1941	16.2639	31.7694	762.401	43.0499	1.95337	0.0564663
	AMED_2352	sdhA	succinate dehydrogenase flavoprotein subunit	294	290	2422	1580	8.96797	9.16039	71.9309	34.1109	1.02146	0.474218
	AMED_2353	sdhB	succinate dehydrogenase iron-sulfur protein	134	132	1087	692	10.4059	10.6149	82.186	38.0338	1.02009	0.462777
	AMED_2359	fabG	3-oxoacyl-ACP reductase	472	441	684	1027	37.3985	36.1843	52.7671	57.5934	0.967533	1.09146
	AMED_2415	galK	galactokinase	2526	3587	2625	3342	124.648	183.295	126.117	116.72	1.47051	0.925491
	AMED_2444	bglB	beta-glucosidase	233	345	69	286	10.0255	15.3723	2.89063	8.70974	1.53332	3.01309
	AMED_2445	fadD	long-chain acyl-CoA synthetase	2224	1690	873	2455	72.3695	56.9478	27.6586	56.5408	0.786903	2.04424
	AMED_2451	glk	glucokinase	846	1134	799	1518	52.6834	73.1283	48.4445	66.9059	1.38807	1.38108
	AMED_2460	pfk	6-phosphofructokinase	7769	9696	15482	19340	442.779	572.247	859.099	780.131	1.2924	0.908081
	AMED_2469	pyk	pyruvate kinase	26405	23783	31209	44463	1131.16	1055.05	1301.7	1348.11	0.932717	1.03565
	AMED_2478	acd	acyl-CoA dehydrogenase	603	334	297	834	30.6079	17.5563	14.678	29.9621	0.573586	2.04129
	AMED_2481	paaG	enoyl-CoA hydratase	340	319	294	455	24.6362	23.9362	20.7414	23.3344	0.971586	1.12502
	AMED_2498	mcm	methylmalonyl-CoA mutase	10768	22083	37774	1982	194.699	413.482	664.992	25.3643	2.1237	0.0381422
	AMED_2567	AMED_2567	fumarate hydratase	3088	2171	865	4500	108.843	79.2413	29.6847	112.26	0.728034	3.78174
	AMED_2582	xylF	sugar ABC transporter periplasmic protein	3837	9129	198711	63730	196.814	484.905	9923.86	2313.65	2.46377	0.23314
	AMED_2631	fadA	acetyl-CoA acyltransferase	676	457	590	972	33.1897	23.235	28.2035	33.7764	0.700066	1.19759
	AMED_2725	nagE	PTS system glucose/maltose/N-acetylglucosamine-specific transporter subunit IIC	3835	3559	2318	3009	181.874	174.785	107.032	100.999	0.961019	0.943635
	AMED_2727	nagE	PTS system glucose/maltose/N-acetylglucosamine-specific transporter subunit IIB	3536	2987	1763	2138	801.422	701.058	389.042	342.962	0.874767	0.881557
	AMED_2728	nagE	PTS system glucose/maltose/N-acetylglucosamine-specific transporter subunit IIA	2534	2292	1312	1592	324.946	304.36	163.807	144.49	0.93665	0.882073
	AMED_2771	rpe	ribulose-phosphate 3-epimerase	1630	1652	1250	1222	141.836	148.86	105.902	75.2593	1.04952	0.710651
	AMED_2798	gapA	glyceraldehyde 3-phosphate dehydrogenase	40040	28427	85310	63995	2329.68	1712.79	4832.78	2635.35	0.735201	0.545307
	AMED_2799	pgk	phosphoglycerate kinase	26900	26133	58572	40262	1294.63	1302.42	2744.59	1371.44	1.00602	0.49969
	AMED_2800	tpiA	triosephosphate isomerase	33177	34556	81189	57812	2468.22	2662.19	5880.82	3044.07	1.07859	0.517626
	AMED_2804	pgl	6-phosphogluconolactonase	4619	4812	8709	7048	346.276	373.568	635.678	373.964	1.07881	0.588292
	AMED_2806	zwf	glucose-6-phosphate 1-dehydrogenase	13994	14382	26043	18855	536.94	571.442	972.903	512.035	1.06426	0.526297
	AMED_2807	pgi	glucose-6-phosphate isomerase	9806	10225	16847	12913	353.299	381.49	590.973	329.281	1.07979	0.557185
	AMED_2886	acd	acyl-CoA dehydrogenase	343	442	189	576	17.4559	23.2938	9.36494	20.7473	1.33444	2.21542
	AMED_2887	AMED_2887	acetyl/propionyl-CoA carboxylase, carboxyltransferase subunit	563	610	262	965	20.8627	23.4078	9.45274	25.3092	1.12199	2.67745
	AMED_2888	AMED_2888	acetyl/propionyl-CoA carboxylase, biotin carboxylase subunit fused with biotin carboxyl carrier subunit	405	526	203	683	12.1448	16.3339	5.92686	14.4959	1.34493	2.44579
	AMED_3006	fabG	3-oxoacyl-ACP reductase	362	541	209	405	28.4515	44.0314	15.9933	22.5289	1.5476	1.40865
	AMED_3130	lacZ	beta-galactosidase	118	100	47	439	2.27049	1.99254	0.880502	5.9785	0.877581	6.78987
	AMED_3140	acd	acyl-CoA dehydrogenase	103	94	164	348	4.92067	4.65034	7.62827	11.7667	0.945061	1.54252
	AMED_3143	fabG	3-oxoacyl-ACP reductase	281	170	245	998	21.5635	13.5093	18.3052	54.2043	0.626487	2.96114
	AMED_3156	araJ	MFS transporter arabinose efflux permease	687	734	349	1138	33.5607	37.1313	16.5995	39.3465	1.10639	2.37035
	AMED_3189	malZ	alpha-glucosidase	172	244	127	280	6.12899	9.00367	4.40614	7.06168	1.46903	1.60269
	AMED_3219	sdhC	succinate dehydrogenase cytochrome b-556 subunit	792	607	48	481	65.6909	52.136	3.87628	28.2367	0.793657	7.28449
	AMED_3220	sdhA	succinate dehydrogenase flavoprotein subunit	2352	1621	177	1423	71.5199	51.0437	5.24031	30.6256	0.713699	5.84422
	AMED_3221	sdhB	succinate dehydrogenase iron-sulfur protein	752	604	76	518	58.8662	48.9615	5.79237	28.6991	0.831742	4.95463
	AMED_3360	acs	acetyl-CoA synthetase	1554	790	1112	1717	55.9888	29.4745	39.0076	43.7835	0.526436	1.12243
	AMED_3421	glk	glucokinase	463	512	379	329	30.3859	34.7961	24.2173	15.2819	1.14514	0.631033
	AMED_3505	pdhD	dihydrolipoamide dehydrogenase	49	28	115	69	2.0991	1.24212	4.79655	2.09206	0.59174	0.436161
	AMED_3631	AMED_3631	3-oxoacyl-ACP synthase	36	36	4	147	2.24185	2.32153	0.242526	6.47903	1.03555	26.7148
	AMED_4005	xynA	endo-1,4-beta-xylanase	143	64	150	175	6.02009	2.79008	6.14826	5.21428	0.463461	0.84809
	AMED_4117	AMED_4117	fatty acid desaturase	2629	3268	1747	4730	163.196	210.073	105.586	207.811	1.28724	1.96817
	AMED_4166	AMED_4166	acetyl/propionyl-CoA carboxylase, biotin carboxylase subunit fused with biotin carboxyl carrier subunit and carboxyltransferase subunit	4654	4336	1716	7287	49.679	47.9298	17.8344	55.0535	0.964789	3.08693
	AMED_4402	araB	L-ribulokinase	18	20	552	65	0.637907	0.73398	19.0466	1.63038	1.15061	0.0855991
	AMED_4403	araD	L-ribulose-5-phosphate 4-epimerase	8	11	248	37	0.689968	0.982429	20.825	2.25855	1.42388	0.108454
	AMED_4404	araA	L-arabinose isomerase	19	32	649	65	0.740681	1.2918	24.633	1.79341	1.74408	0.0728054
	AMED_4405	xylF	sugar ABC transporter periplasmic protein	63	80	1999	452	3.32784	4.37603	102.808	16.8985	1.31498	0.164369
	AMED_4406	xylG	sugar ABC transporter ATPase	69	95	1859	350	2.6527	3.7821	69.5847	9.52352	1.42575	0.136862
	AMED_4407	xylH	sugar ABC transporter permease	22	36	763	130	1.0536	1.78536	35.5772	4.40642	1.69453	0.123855
	AMED_4440	lacZ	beta-galactosidase	70	78	104	135	1.41684	1.63488	2.04951	1.93395	1.15389	0.943617
	AMED_4499	fruA	PTS system fructose-specific transporter subunit IIBC	125	242	167	297	5.03399	10.0922	6.54807	8.46542	2.00482	1.29281
	AMED_4500	fruB	PTS system fructose-specific transporter subunit IIA	7	17	30	17	0.903584	2.27242	3.77039	1.55314	2.5149	0.411929
	AMED_4537	lacZ	beta-galactosidase	1509	873	2055	773	37.7572	22.6201	50.063	13.6892	0.599093	0.27344
	AMED_4540	rhaP	sugar ABC transporter permease	127	105	64	179	7.13382	6.10769	3.5002	7.11641	0.85616	2.03314
	AMED_4541	rhaQ	sugar ABC transporter permease	120	78	81	139	7.024	4.72789	4.61618	5.75848	0.673105	1.24745
	AMED_4542	rhaS	sugar ABC transporter periplasmic protein	237	146	152	479	13.0495	8.32466	8.14859	18.6668	0.637931	2.2908
	AMED_4544	rhaA	L-rhamnose isomerase-like protein	121	67	75	175	6.01654	3.44989	3.63093	6.1587	0.573401	1.69618
	AMED_4545	rhaD	rhamnulose-1-phosphate aldolase	213	147	154	328	6.15068	4.39572	4.32971	6.70359	0.714672	1.54828
	AMED_4546	araA	L-arabinose isomerase	118	87	97	133	4.85234	3.70474	3.88361	3.87089	0.763496	0.996724
	AMED_4597	lacZ	beta-galactosidase	230	228	148	223	4.74901	4.87506	2.97531	3.25889	1.02654	1.09531
	AMED_4613	fadA	acetyl-CoA acyltransferase	148	117	222	149	7.22997	5.91875	10.559	5.1517	0.818641	0.487897
	AMED_4640	mdh	malate dehydrogenase	8251	3617	4397	11441	488.831	221.906	253.631	479.739	0.453953	1.89148
	AMED_4853	gltA	citrate synthase	488	113	57	45	35.894	8.60695	4.08198	2.34263	0.239788	0.573895
	AMED_4939	araJ	MFS transporter arabinose efflux permease	3363	3278	1634	1724	169.381	170.968	80.1278	61.4559	1.00937	0.766973
	AMED_4940	AMED_4940	enoyl-(acyl carrier protein) reductase	9821	7052	4983	6814	747.762	556.019	369.397	367.197	0.743577	0.994046
	AMED_4941	fabG	3-oxoacyl-ACP reductase	12168	9499	5144	8351	1009.25	815.881	415.408	490.239	0.808403	1.18014
	AMED_4996	acs	acetyl-CoA synthetase	3109	2902	2826	4680	106.689	103.125	94.4204	113.667	0.966598	1.20384
	AMED_4955	acnA	aconitate hydratase 1	65087	40420	23260	81533	1352.51	869.782	470.597	1199.13	0.643089	2.54811
	AMED_4997	paaG	enoyl-CoA hydratase	1261	1174	1006	1567	87.4694	84.3293	67.9413	76.9307	0.964101	1.13231
	AMED_5064	xynA	glycosyl hydrolase/beta-1,4-xylanase	397	252	133	394	14.1985	9.33299	4.63124	9.97326	0.657324	2.15347
	AMED_5178	araE	MFS transporter arabinose transport protein	272	346	1010	951	11.8342	15.5889	42.7844	29.2846	1.31728	0.68447
	AMED_5198	bglB	beta-glucosidase	23	25	101	60	0.983129	1.1066	4.20338	1.8152	1.12559	0.431842
	AMED_5338	fabG	3-oxoacyl-ACP reductase	122	180	96	213	9.58861	14.65	7.34618	11.8485	1.52785	1.61289
	AMED_5340	acs	acetyl-CoA synthetase	58	66	43	265	2.12104	2.49939	1.53103	6.85892	1.17838	4.47994
	AMED_5426	AMED_5426	short-chain dehydrogenase/reductase SDR	1354	59	42981	22290	109.965	4.96201	3398.66	1281.26	0.0451235	0.376989
	AMED_5430	AMED_5430	short-chain dehydrogenase/reductase SDR	2200	74	72328	31582	175.027	6.09653	5602.51	1778.32	0.034832	0.317416
	AMED_5714	lacZ	beta-galactosidase	53	73	101	227	0.79222	1.12996	1.46989	2.40152	1.42632	1.6338
	AMED_6059	AMED_6059	1-aminocyclopropane-1-carboxylate deaminase	613	636	400	1071	35.989	38.6666	22.8646	44.5029	1.0744	1.94637
	AMED_6113	paaG	enoyl-CoA hydratase	338	374	491	687	26.6727	30.5627	37.7248	38.3705	1.14584	1.01712
	AMED_6693	gpm	phosphoglycerate mutase	2160	2296	1161	1735	205.375	226.066	107.478	116.757	1.10075	1.08633
	AMED_6776	xylA	xylose isomerase	609	383	37031	661	30.9932	20.1844	1834.88	23.8089	0.651255	0.0129757
	AMED_6779	araJ	MFS transporter arabinose efflux permease	159	163	334	166	7.84599	8.32928	16.0469	5.7976	1.0616	0.361291
	AMED_6811	rpiB	ribose 5-phosphate isomerase B	1929	1633	989	2502	268.566	235.437	134.063	246.545	0.876644	1.83902
	AMED_6823	malZ	alpha-glucosidase	2719	3138	2272	2704	102.51	122.512	83.3988	72.1528	1.19512	0.865154
	AMED_6859	AMED_6859	acetyl/propionyl-CoA carboxylase, carboxyltransferase subunit	43	43	122	80	1.46784	1.52002	4.05477	1.93282	1.03555	0.476678
	AMED_6920	malZ	alpha-glucosidase	113	657	9	159	4.18736	25.2114	0.324712	4.17012	6.02083	12.8425
	AMED_6934	pdhD	dihydrolipoamide dehydrogenase	9460	5840	10359	5377	405.254	259.071	432.064	163.029	0.63928	0.377326
	AMED_7041	glk	glucokinase	245	209	589	516	15.9714	14.1089	37.384	23.8076	0.883384	0.636839
	AMED_7278	fumA	fumarate hydratase subunit alpha	38	101	14	69	2.68363	7.38634	0.962634	3.44887	2.75237	3.58275
	AMED_7279	fumB	fumarate hydratase subunit beta	27	52	14	26	2.49419	4.97437	1.25918	1.69992	1.99438	1.35002
	AMED_7569	pdhC	pyruvate dehydrogenase E2 component (dihydrolipoamide acetyltransferase)	6329	3420	265	25	314.7	176.099	12.8293	0.879815	0.559578	0.0685787
	AMED_7570	pdhB	pyruvate dehydrogenase E1 component subunit beta	4896	2315	246	5	287.442	140.744	14.0617	0.207763	0.489642	0.0147751
	AMED_7571	pdhA	pyruvate dehydrogenase E1 component subunit alpha	5064	1408	258	22	272.667	78.5075	13.5255	0.8384	0.287924	0.0619866
	AMED_7682	AMED_7682	long-chain acyl-CoA synthetase	713	331	1832	1659	22.4153	10.7759	56.0759	36.9141	0.480737	0.658288
	AMED_7720	eda	2-dehydro-3-deoxyphosphogluconate aldolase	385	520	226	380	34.9036	48.8182	19.9486	24.3827	1.39866	1.22228
	AMED_7761	mcm	methylmalonyl-CoA mutase	604	370	482	611	17.8378	11.3155	13.8594	12.7713	0.634358	0.921487
	AMED_7815	fruK	1-phosphofructokinase	49	82	48	114	3.11104	5.39129	2.96719	5.12276	1.73295	1.72647
	AMED_7827	lacZ	beta-galactosidase	71	109	30	185	1.717	2.72966	0.706364	3.16646	1.58978	4.48276
	AMED_7893	fadB	3-hydroxyacyl-CoA dehydrogenase	1414	1852	467	2272	38.0679	51.632	12.2411	43.2919	1.35632	3.5366
	AMED_7904	acd	acyl-CoA dehydrogenase	139	176	123	305	6.73963	8.83697	5.80659	10.4667	1.31119	1.80256
	AMED_7921	AMED_7921	acetyl/propionyl-CoA carboxylase, biotin carboxylase subunit fused with biotin carboxyl carrier subunit	476	3247	264	270	14.0151	99.0014	7.56812	5.62656	7.0639	0.743455
	AMED_7922	AMED_7922	acetyl/propionyl-CoA carboxylase, carboxyltransferase subunit	348	1812	227	241	12.608	67.9818	8.00729	6.17977	5.39198	0.771767
	AMED_8012	manA	mannose-6-phosphate isomerase	2227	2660	2307	2085	105.873	130.953	106.784	70.1551	1.23689	0.656982
	AMED_8062	fumC	class II fumarate hydratase	9185	3319	9152	4170	384.185	143.76	372.711	123.449	0.374194	0.331219
	AMED_8080	AMED_8080	acyl-CoA oxidase	71	118	71	126	2.19667	3.78058	2.13875	2.7591	1.72105	1.29005
	AMED_8120	bglB	beta-glucosidase	124	34	44	62	5.19776	1.47585	1.79573	1.8394	0.28394	1.02432
	AMED_8143	eno	enolase	4066	3432	14525	4703	185.17	161.853	644.042	151.589	0.874076	0.235372
	AMED_8200	eno	enolase	16016	15906	6317	25513	727.687	748.377	279.445	820.43	1.02843	2.93593
	AMED_8228	fabG	3-oxoacyl-ACP reductase	1795	1780	506	1844	143.981	147.853	39.5172	104.687	1.02689	2.64914
	AMED_8264	prpE	propionyl-CoA synthetase	1504	1214	2829	1518	46.9798	39.2691	86.038	33.5602	0.835873	0.390062
	AMED_8311	galU	UTP--glucose-1-phosphate uridylyltransferase	6822	6013	1243	11608	440.304	401.884	78.1099	530.259	0.912744	6.78862
	AMED_8330	galT	galactose-1-phosphate uridylyltransferase	1850	1947	697	1779	99.8877	108.862	36.641	67.9839	1.08984	1.8554
	AMED_8367	acd	acyl-CoA dehydrogenase	308	488	135	324	15.4727	25.3866	6.60304	11.5199	1.64073	1.74464
	AMED_8369	bglB	beta-glucosidase	30	50	139	142	1.24946	2.15646	5.63652	4.18581	1.72591	0.742623
	AMED_8398	paaG	enoyl-CoA hydratase	237	233	8	588	18.7785	19.1178	0.617159	32.9746	1.01807	53.4297
	AMED_8426	gltA	citrate synthase	19109	13438	7089	15093	848.44	617.856	306.452	474.295	0.728226	1.5477
	AMED_8427	scrK	fructokinase	573	569	577	533	35.5691	36.5763	34.8729	23.4172	1.02832	0.671501
	AMED_8451	gltA	citrate synthase	5098	1521	3206	8353	259.447	80.1581	158.857	300.871	0.308957	1.89397
	AMED_8817	acs	acetyl-CoA synthetase	15526	12169	15739	18355	457.832	371.595	451.874	383.081	0.811642	0.847759
	AMED_8962	AMED_8962	hypothetical protein	1188	928	1102	1333	127.934	103.487	115.543	101.599	0.808911	0.879313
	AMED_9110	fbaA	fructose-bisphosphate aldolase	16169	14940	18424	27659	916.162	876.615	1016.41	1109.21	0.956834	1.09131
	AMED_9120	nagA	N-acetylglucosamine-6-phosphate deacetylase	2600	3578	1386	1465	131.974	188.073	68.4974	52.6312	1.42507	0.768368
	AMED_9216	pdhA	pyruvate dehydrogenase E1 component subunit alpha	2946	2049	5547	4432	142.841	102.88	261.863	152.094	0.720242	0.580813
	AMED_9217	pdhB	pyruvate dehydrogenase E1 component subunit beta	2298	1796	4685	3710	135.322	109.52	268.611	154.626	0.80933	0.575651
	AMED_9218	pdhC	pyruvate dehydrogenase E2 component (dihydrolipoamide acetyltransferase)	3342	2774	7596	5972	151.491	130.213	335.242	191.597	0.859546	0.571518
	AMED_9233	fabG	3-oxoacyl-ACP reductase	490	470	299	610	21.4627	21.3184	12.7513	18.9107	0.993279	1.48304
	AMED_9253	pckA	phosphoenolpyruvate carboxykinase	3605	945	278	2508	115.571	31.3722	8.67727	56.9064	0.271454	6.5581
nitrogen metabolism	AMED_0257	ssuB	sulfonate/nitrate/taurine ABC transporter ATPase	2457	655	8247	2101	178.033	49.148	581.816	107.748	0.276061	0.185193
	AMED_0258	ssuC	sulfonate/nitrate/taurine ABC transporter permease	2311	670	7636	1989	152.179	45.6878	489.572	92.7001	0.300223	0.189349
	AMED_0259	ssuA	sulfonate/nitrate/taurine ABC transporter periplasmic protein	3463	1164	11535	3187	196.219	68.2985	636.358	127.809	0.348073	0.200844
	AMED_1121	nasA	nitrate reductase catalytic subunit	10	32	5	9625	0.285382	0.945684	0.138929	194.409	3.31375	1399.35
	AMED_1122	nasC	electron transfer subunit of assimilatory nitrate reductase	10	16	2	8008	0.409488	0.678469	0.079738	232.089	1.65687	2910.64
	AMED_1123	nasK	MFS transporter nitrate/nitrite transporter	25	58	36	38576	1.05019	2.52306	1.4724	1146.93	2.40247	778.95
	AMED_1124	nasB	nitrite reductase (NAD(P)H) large subunit	30	57	24	39258	0.695301	1.36803	0.541573	643.976	1.96754	1189.08
	AMED_1125	nasD	nitrite reductase (NAD(P)H) small subunit	8	12	10	6403	1.36783	2.12468	1.66471	774.847	1.55332	465.456
	AMED_1126	hemD	uroporphyrinogen-III synthase	7	16	8	5099	0.370764	0.877585	0.412557	191.15	2.36696	463.33
	AMED_1220	glnA2	glutamine synthetase	6306	4213	4427	11630	274.362	189.815	187.531	358.129	0.691842	1.9097
	AMED_1227	glnE	glutamate-ammonia-ligase adenylyltransferase	1203	1551	660	1196	23.6137	31.5268	12.6135	16.6157	1.33511	1.31729
	AMED_1229	glnA	glutamine synthetase	19816	15390	5178	92885	813.149	653.976	206.876	2697.67	0.804252	13.04
	AMED_1376	ssuA	sulfonate/nitrate/taurine ABC transporter periplasmic protein	10	9	208	27	0.597902	0.557239	12.1084	1.14257	0.931991	0.0943617
	AMED_1541	ssuA	sulfonate/nitrate/taurine ABC transporter periplasmic protein	354	61	523	10808	19.6582	3.50784	28.2772	424.791	0.178442	15.0224
	AMED_1542	ssuB	sulfonate/nitrate/taurine ABC transporter ATPase	319	126	508	5912	23.5524	9.63349	36.5176	308.935	0.409024	8.45991
	AMED_1543	ssuC	sulfonate/nitrate/taurine ABC transporter permease	247	93	447	5804	15.2355	5.94036	26.8449	253.383	0.389902	9.43876
	AMED_1807	glnA4-1	glutamine synthetase	702	294	627	576	30.4746	13.2165	26.5011	17.6976	0.43369	0.667806
	AMED_1941	amtB	ammonium transporter	129	400	148	14047	5.55059	17.8229	6.2002	427.782	3.21099	68.9949
	AMED_2179	ilvE	branched-chain amino acid aminotransferase	6172	7782	7751	3596	356.98	466.099	436.486	147.207	1.30567	0.337254
	AMED_2300	glnA3-1	glutamine synthetase	108	77	163	182	4.56636	3.37137	6.7101	5.44638	0.738306	0.811669
	AMED_2588	glnA3-2	glutamine synthetase	451	287	387	382	19.3203	12.7317	16.1414	11.5822	0.658984	0.717542
	AMED_2695	glnA4-2	glutamine synthetase	93	72	69	112	4.15761	3.33321	3.00334	3.5438	0.801713	1.17995
	AMED_5024	ssuC	sulfonate/nitrate/taurine ABC transporter permease	66	132	24	150	4.71226	9.75951	1.66836	7.57994	2.07109	4.54334
	AMED_5747	nirC	nitrite transporter NirC	43	34	70	7109	2.95119	2.41645	4.67759	345.325	0.818804	73.8254
	AMED_7939	ald	alanine dehydrogenase	231	199	21312	714	12.1037	10.7976	1087.23	26.4784	0.892094	0.0243539
	AMED_8533	ssuA	sulfonate/nitrate/taurine ABC transporter periplasmic protein	7711	3834	12677	12705	442.058	227.609	707.587	515.505	0.514886	0.72854
	AMED_8534	ssuC	nitrate/sulfonate/bicarbonate ABC transporter permease	1827	1247	2626	2968	138.565	97.9378	193.912	159.319	0.706801	0.821607
	AMED_8535	ssuC	nitrate/sulfonate/bicarbonate ABC transporter permease	1044	745	1628	1807	73.1987	54.0914	111.135	89.6707	0.738967	0.806861
	AMED_8536	ssuB	nitrate/sulfonate/bicarbonate ABC transporter ATPase	1132	1001	1947	1549	76.8798	70.3994	128.744	74.4572	0.915708	0.578336
	AMED_8545	ssuA	sulfonate/nitrate/taurine ABC transporter periplasmic protein	500	464	496	518	30.2665	29.0857	29.2326	22.1928	0.960986	0.759177
	AMED_8925	ssuB	sulfonate/nitrate/taurine ABC transporter ATPase	632	572	381	1548	46.8391	43.8993	27.4923	81.1993	0.937234	2.95353
	AMED_8926	ssuC	sulfonate/nitrate/taurine ABC transporter permease	451	325	523	1666	27.731	20.6938	31.3101	72.5025	0.746236	2.31563
	AMED_8927	ssuA	sulfonate/nitrate/taurine ABC transporter periplasmic protein	993	509	1238	4207	59.9231	31.8077	72.7378	179.683	0.530808	2.47028
	AMED_9008	glnR	GlnR family transcriptional regulator	4369	3604	3703	5343	323.798	276.596	267.202	280.264	0.854225	1.04888
rif cluster	AMED_0601	AMED_0601	ABC transporter ATP-binding protein	2226	1717	2076	5708	110.968	88.6361	100.761	201.393	0.798757	1.99872
	AMED_0602	AMED_0602	ABC transporter permease	927	924	688	2036	71.9869	74.3045	52.0184	111.903	1.03219	2.15122
	AMED_0603	AMED_0603	ABC transporter permease	779	690	599	1639	54.4228	49.9185	40.7441	81.0423	0.917236	1.98906
	AMED_0604	AMED_0604	ABC transporter substrate-binding protein	1229	1329	1146	2522	54.1972	60.6903	49.2045	78.7155	1.11981	1.59976
	AMED_0605	AMED_0605	ABC transporter substrate-binding protein	1097	1096	971	2293	62.339	64.4961	53.7239	92.2247	1.0346	1.71664
	AMED_0606	AMED_0606	ABC transporter substrate-binding protein	1007	1067	975	2147	59.6597	65.4614	56.2407	90.0271	1.09725	1.60075
	AMED_0607	AMED_0607	ABC transporter substrate-binding protein	1106	1180	973	2367	54.5765	60.2979	46.7474	82.6682	1.10483	1.7684
	AMED_0608	AMED_0608	ABC transporter substrate-binding protein	1383	1631	1402	3080	68.9435	84.1965	68.0477	108.67	1.22124	1.59697
	AMED_0609	AMED_0609	ABC transporter substrate-binding protein	1468	1611	1224	2768	67.8049	77.0549	55.0441	90.488	1.13642	1.64392
	AMED_0610	AMED_0610	hypothetical protein	5313	4398	3737	4361	539.369	462.35	369.372	313.345	0.857205	0.848317
	AMED_0611	AMED_0611	hypothetical protein	5024	4144	3687	4737	300.386	256.578	214.634	200.458	0.85416	0.933954
	AMED_0612	AMED_0612	hypothetical protein	2555	2706	778	2150	120.003	131.612	35.5774	71.4706	1.09675	2.00888
	AMED_0613	rifS	NADH-dependent dihydrogenase	21537	16995	38	16919	1223.88	1000.1	2.10248	680.484	0.817157	323.658
	AMED_0614	rifT	NADH-dependent dihydrogenase	17941	16443	18	14315	1366.01	1296.46	1.33437	771.416	0.949082	578.115
	AMED_0615	AMED_0615	hypothetical protein	13043	12024	4	16289	3345.12	3193.39	0.998823	2956.77	0.954643	2960.26
	AMED_0616	AMED_0616	cytochrome P450	48557	49776	18	56100	2384.01	2530.73	0.860447	1949.44	1.06154	2265.61
	AMED_0617	rifA	rifamycin polyketide synthase	173230	261470	100	153694	712.95	1114.36	0.40071	447.695	1.56303	1117.25
	AMED_0618	rifB	rifamycin polyketide synthase	203618	253849	123	159249	784.201	1012.41	0.461223	434.088	1.29101	941.167
	AMED_0619	rifC	rifamycin polyketide synthase	70227	76284	44	50206	775.985	872.874	0.473365	392.64	1.12486	829.465
	AMED_0620	rifD	rifamycin polyketide synthase	60360	62704	205	40594	680.459	732.01	2.2501	323.895	1.07576	143.947
	AMED_0621	rifE	rifamycin polyketide synthase	118094	106456	1515	70188	674.236	629.395	8.42153	283.62	0.933494	33.6779
	AMED_0622	rifF	N-acetyltransferase/amide synthase	18725	13621	281	10524	1398.39	1053.38	20.4319	556.26	0.75328	27.2251
	AMED_0623	AMED_0623	hypothetical protein	6735	4451	120	3923	2083.75	1426.05	36.1479	859.043	0.684367	23.7647
	AMED_0624	rifG	aminodehydroquinate synthase	19020	13525	282	9529	1053.21	775.553	15.2037	373.458	0.73637	24.5637
	AMED_0625	rifH	aminoDAHP synthase	15394	11212	229	8045	678.855	512.009	9.83231	251.097	0.754225	25.5379
	AMED_0626	rifI	aminoquinate dehydrogenase	4460	3460	67	2349	329.29	264.539	4.81629	122.749	0.803361	25.4861
	AMED_0627	rifK	AHBA synthase	49236	36004	66	42333	2467.07	1868.18	3.21986	1501.3	0.757247	466.262
	AMED_0628	rifL	oxidoreductase RifL	26779	27119	57	18584	1453.94	1524.74	3.01316	714.138	1.04869	237.006
	AMED_0629	rifM	phosphoglycolate phosphatase	28697	27111	641	21627	2400.65	2348.59	52.2089	1280.49	0.978314	24.5264
	AMED_0630	rifN	kanosamine kinase	21780	25368	1034	14811	1396.47	1684.34	64.5489	672.122	1.20614	10.4126
	AMED_0631	rifO	LmbE family protein	27171	28807	392	31469	2068.78	2271.3	29.0595	1695.82	1.0979	58.3569
	AMED_0632	aes	esterase/lipase	4956	5650	35	4674	310.612	366.695	2.13575	207.332	1.18056	97.0769
	AMED_0633	rifP	major facilitator transporter RifP	9752	6616	61	5417	375.656	263.914	2.28782	147.688	0.70254	64.5541
	AMED_0634	rifQ	TetR family transcriptional regulator	5898	7480	131	4571	473.093	621.316	10.2307	259.503	1.31331	25.365
	AMED_0635	AMED_0635	pyridoxamine 5'-phosphate oxidase	10535	13400	23	11685	1229.61	1619.59	2.61369	965.271	1.31716	369.314
	AMED_0636	AMED_0636	cytochrome P450	140888	149611	64	117445	6797.36	7474.79	3.00636	4010.43	1.09966	1333.98
	AMED_0637	AMED_0637	cytochrome P450	164537	165753	68	143302	7599.74	7928.04	3.05801	4684.65	1.0432	1531.93
	AMED_0638	AMED_0638	DegT/DnrJ/EryC1/StrS aminotransferase	38157	29723	37	36462	1705.83	1376.01	1.61049	1153.7	0.806655	716.364
	AMED_0639	AMED_0639	dNTP-hexose glycosyl transferase	107224	75133	70	78138	5471.12	3969.94	3.47758	2821.86	0.725618	811.445
	AMED_0640	rfbC	dTDP-4-dehydrorhamnose 3,5-epimerase	38515	33785	20	25828	3626.66	3294.36	1.83359	1721.3	0.908371	938.763
	AMED_0641	AMED_0641	class III aminotransferase	36229	41705	23	26736	1623.36	1935.16	1.00342	847.9	1.19207	845.014
	AMED_0642	AMED_0642	oxidoreductase	16693	18407	18	10977	983.001	1122.46	1.03202	457.502	1.14187	443.309
	AMED_0643	AMED_0643	flavin-dependent oxidoreductase	13964	10213	64	10381	922.647	698.792	4.11718	485.461	0.757378	117.911
	AMED_0644	AMED_0644	luciferase family protein	12172	9841	79	7667	664.571	556.401	4.19953	296.275	0.837233	70.5494
	AMED_0645	AMED_0645	NDP-hexose 2,3-dehydratase	34026	38318	72	41516	1399.2	1631.7	2.88268	1208.3	1.16617	419.158
	AMED_0646	mhpA	3-(3-hydroxyphenyl)propionate hydroxylase	16741	20308	14	14339	650.018	816.545	0.529257	394.051	1.25619	744.536
	AMED_0647	AMED_0647	acyltransferase	25862	31189	20	22669	1247.75	1558.25	0.939487	774.084	1.24885	823.944
	AMED_0648	rifR	oleoyl-(acyl-carrier-protein) hydrolase	24403	29221	19	21758	1895.03	2349.84	1.43655	1195.87	1.24	832.454
	AMED_0649	AMED_0649	cytochrome P450	59291	58105	27	55331	2719.24	2759.57	1.20564	1796.04	1.01483	1489.7
	AMED_0650	AMED_0650	type 11 methyltransferase	68876	73467	47	85764	4917.6	5431.84	3.26721	4333.91	1.10457	1326.48
	AMED_0651	AMED_0651	transketolase	68754	79943	41	76367	5801.41	6985.31	3.36833	4560.69	1.20407	1353.99
	AMED_0652	AMED_0652	transketolase	66866	82188	55	73975	4287.26	5456.97	3.43345	3356.98	1.27284	977.726
	AMED_0653	AMED_0653	cytochrome P450	67924	70660	261	68808	3144.77	3387.73	11.7652	2254.73	1.07726	191.643
	AMED_0654	rifJ	aminoDHQ dehydratase	2311	2057	34	2614	296.349	273.154	4.245	237.246	0.92173	55.8884
	AMED_0655	AMED_0655	LuxR family transcriptional regulator	78183	65213	16078	169693	3762.75	3250.1	753.389	5780.24	0.863756	7.67233
Housekeeping gene	AMED_0656	rpoB	DNA-directed RNA polymerase subunit beta	44544	52478	38558	49431	743.351	906.883	626.489	583.84	1.21999	0.931923
	AMED_0657	rpoC	DNA-directed RNA polymerase subunit beta'	41343	45280	44213	42622	617.977	700.883	643.45	450.914	1.13416	0.700776
