# Supplementary material for: A preliminary study of the mechanism of nitrate-stimulated remarkable increase of rifamycin production in Amycolatopsis mediterranei U32 by RNA-seq
Source: Microb Cell Fact. 2015 Jun 4;14:75. doi: 10.1186/s12934-015-0264-y (PMC4453227; doi:10.1186/s12934-015-0264-y)
Supplement: Additional file 2: Table S2. — Transcriptional profiles of genes for secondary metabolisms except for the rifamycin SV biosynthesis in A. mediterranei U32. [file 12934_2015_264_MOESM2_ESM.xlsx]

## Sheet: Sheet1
Class	AMED	NRPS name	description	24B_reads	24K_reads	48B_reads	48K_reads	24B_RPKM	24K_RPKM	48B_RPKM	48K_RPKM	24K/24B	48K/48B
nrps_pks1	AMED_3681	nrps_pks1-1	non-ribosomal peptide synthetase/polyketide synthase	1026	511	9861	6182	7.44819	3.84144	69.6978	31.763	0.515754	0.455725
	AMED_3682	nrps_pks1-2	amino acid adenylation domain-containing protein	140	84	1132	721	5.41433	3.36407	42.6244	19.7352	0.621327	0.463003
	AMED_3684	nrps_pks1-3	non-ribosomal peptide synthesis protein	436	288	3931	2275	8.90811	6.09342	78.1982	32.8981	0.68403	0.420701
	AMED_3685	nrps_pks1-4	amino acid adenylation domain-containing protein	611	280	5731	3452	21.1911	10.0563	193.525	84.7367	0.474555	0.43786
nrps_pks2	AMED_3926	nrps_pks2-1	polyketide synthase	486	355	714	385	4.44738	3.36407	6.36152	2.49355	0.756417	0.391974
nrps_pks3	AMED_3962	nrps_pks3-1	non-ribosomal peptide synthetase/polyketide synthase	1854	1120	1038	906	12.6932	7.94049	6.91914	4.39014	0.625572	0.634492
	AMED_3963	nrps_pks3-2	non-ribosomal peptide synthetase	1846	1033	943	1226	28.1987	16.3405	14.025	13.2549	0.579479	0.945092
nrps_pks4	AMED_4065	nrps_pks4-1	non-ribosomal peptide synthase	45	20	38	55	0.341825	0.157322	0.281041	0.295695	0.460243	1.05214
	AMED_4066	nrps_pks4-2	non-ribosomal peptide synthetase/polyketide synthase	23	16	19	31	0.249198	0.179517	0.200431	0.237721	0.72038	1.18605
nrps1	AMED_3102	nrps1-1	non-ribosomal peptide synthetase	88	77	104	118	0.287025	0.260074	0.330267	0.272401	0.906103	0.824791
	AMED_3105	nrps1-2	non-ribosomal peptide synthetase	95	99	117	187	0.278577	0.300626	0.334043	0.388109	1.07915	1.16185
nrps2	AMED_3284	nrps2-1	amino acid adenylation domain-containing protein	294	121	194	155	4.09032	1.74327	2.62788	1.52627	0.426194	0.580798
nrps3	AMED_4034	nrps3-1	non-ribosomal peptide synthetase	28	54	79	122	0.163452	0.326433	0.449007	0.504058	1.99712	1.12261
nrps4	AMED_4753	nrps4-1	amino acid adenylation domain-containing protein	11	5	6	11	0.432274	0.203472	0.229568	0.305948	0.470703	1.33271
	AMED_4767	nrps4-2	non-ribosomal peptide synthetase	78	56	73	115	0.30413	0.226111	0.277129	0.31736	0.743469	1.14517
	AMED_4769	nrps4-3	non-ribosomal peptide synthetase	9	12	7	16	0.109027	0.150537	0.0825627	0.137183	1.38073	1.66156
	AMED_4770	nrps4-4	amino acid adenylation domain-containing protein	5	4	8	4	0.158985	0.131709	0.247669	0.0900195	0.828437	0.363467
nrps5	AMED_4794	nrps5-1	amino acid adenylation domain-containing protein	1	4	9	10	0.0328695	0.136151	0.288025	0.232639	4.14218	0.807705
	AMED_4800	nrps5-2	non-ribosomal peptide synthetase	8	11	20	20	0.0652166	0.0928603	0.158742	0.115395	1.42388	0.726934
	AMED_4804	nrps5-3	non-ribosomal peptide synthetase	72	96	102	118	0.567258	0.783228	0.782425	0.65799	1.38073	0.840963
nrps6	AMED_5034	nrps6-1	non-ribosomal peptide synthetase	1058	753	77	645	3.43016	2.52809	0.24306	1.48006	0.737019	6.08925
nrps7	AMED_5311	nrps7-1	amino acid adenylation domain-containing protein	228	492	248	655	5.87842	13.1359	6.22547	11.9524	2.2346	1.91993
nrps8	AMED_5394	nrps8-1	amino acid adenylation domain-containing protein	568	19	10795	6733	19.8054	0.686055	366.482	166.163	0.0346397	0.4534
	AMED_5396	nrps8-2	non-ribosomal peptide synthesis protein	632	27	12577	7673	25.1916	1.11448	488.102	216.468	0.0442401	0.443489
	AMED_5409	nrps8-3	amino acid adenylation and condensation domain-containing protein	1883	101	74149	35453	35.8775	1.9928	1375.54	478.095	0.0555444	0.34757
nrps9	AMED_5996	nrps9-1	amino acid adenylation domain-containing protein	23865	20404	7703	714	358.096	317.047	112.536	7.58274	0.885367	0.0673804
nrps10	AMED_6228	nrps10-1	non-ribosomal peptide synthesis protein	8841	5656	123	9193	371.391	246.041	5.03071	273.323	0.662487	54.3309
	AMED_6230	nrps10-2	non-ribosomal peptide synthesis protein	26927	17914	369	33076	943.976	650.331	12.5949	820.683	0.688928	65.1601
	AMED_6231	nrps10-3	non-ribosomal peptide synthesis protein	58051	37047	926	75775	786.862	520.009	12.2206	726.95	0.660865	59.4854
	AMED_6232	nrps10-4	amino acid adenylation domain-containing protein	10762	8311	171	13781	412.119	329.574	6.37559	373.508	0.799705	58.5841
	AMED_6234	nrps10-5	amino acid adenylation and condensation domain-containing protein	19151	14064	298	23318	362.411	275.606	5.49062	312.314	0.760478	56.8814
	AMED_6237	nrps10-6	non-ribosomal peptide synthetase	28386	20933	476	27807	325.656	248.688	5.31687	225.787	0.763654	42.4661
	AMED_6241	nrps10-7	amino acid adenylation and esterase domain-containing protein	25786	23810	320	35816	496.651	474.893	6.00083	488.241	0.956191	81.3621
	AMED_6242	nrps10-8	non-ribosomal peptide synthetase	26480	21453	521	41921	462.075	387.661	8.8517	517.745	0.838956	58.491
	AMED_6243	nrps10-9	amino acid adenylation domain-containing protein	22354	14520	533	25570	561.489	377.678	13.0349	454.576	0.672637	34.8737
nrps11	AMED_8294	nrps11-1	non-ribosomal peptide synthetase	22	37	12	54	0.29391	0.511874	0.156087	0.510594	1.7416	3.2712
pks1	AMED_3368	Pks1-1	phenolpthiocerol synthesis type-I polyketide synthase PpsD	29	55	25	64	0.257169	0.50507	0.215851	0.401689	1.96397	1.86095
pks3	AMED_4482	Pks3-1	type I polyketide synthase	15	27	78	51	0.205608	0.383249	1.04097	0.494775	1.86398	0.475303
pks4	AMED_4604	Pks4-1	type I polyketide synthase	477	290	822	1785	4.08322	2.5707	6.85095	10.8146	0.629577	1.57856
	AMED_4605	Pks4-2	polyketide synthase	156	94	251	542	2.11159	1.3176	3.30791	5.19247	0.623983	1.56971
pks6	AMED_6864	Pks6-1	type I polyketide synthase	104	111	332	175	1.058	1.16935	3.2884	1.26003	1.10525	0.383173
red: up-regulation (FC>2)
green: down-regulation (FC<0.5)
grey background: RPKM<5
